# Supplementary material for: ADAM17—A Potential Blood-Based Biomarker for Detection of Early-Stage Ovarian Cancer
Source: Cancers (Basel). 2021 Nov 6;13(21):5563. doi: 10.3390/cancers13215563 (PMC8583642; doi:10.3390/cancers13215563)
Supplement: Supplementary file 1 [file cancers-13-05563-s001.zip]

Archive with 1 entries (1 files):
- cancers-1434202-supplementary.pdf
